# Supplementary material for: Calling Sample Mix-Ups in Cancer Population Studies
Source: PLoS One. 2012 Aug 9;7(8):e41815. doi: 10.1371/journal.pone.0041815 (PMC3415393; doi:10.1371/journal.pone.0041815)
Supplement: Sweave S1 — Sweave file [27] and supporting data to enable reproduction of the ‘Close relatives and validation’ section of this article. (ZIP) [file pone.0041815.s001.zip]

Archive with 3 entries (3 files):
- SNPMatrices.rda
- HapMapSweave.Rnw
- HapMapSweave.pdf
