# Supplementary material for: Calling Sample Mix-Ups in Cancer Population Studies
Source: PLoS One. 2012 Aug 9;7(8):e41815. doi: 10.1371/journal.pone.0041815 (PMC3415393; doi:10.1371/journal.pone.0041815)
Supplement: Sweave S1 — Sweave file [27] and supporting data to enable reproduction of the ‘Close relatives and validation’ section of this article. (ZIP) [file pone.0041815.s001.zip › HapMapSweave.Rnw]

\documentclass{article}

\usepackage{graphicx, verbatim,url}
\setlength{\textwidth}{6.5in} 
\setlength{\textheight}{9in}
\setlength{\oddsidemargin}{0in} 
\setlength{\evensidemargin}{0in}
\setlength{\topmargin}{-1.5cm}

\begin{document}
\SweaveOpts{concordance=TRUE}

\title{Code to reproduce HapMap/GeneVar results and figures in the paper ``Calling sample mixups in cancer population studies''}
\date{}
\author{Andy Lynch\\ Department of Oncology, University of Cambridge}
\maketitle


\section{Introduction and preparations}

In this analysis we take the BADGER methods and apply them to one of the data sets considered in the MixupMapper paper. To achieve this, it is necessary to go to the MixupMapper page at \url{http://genenetwork.nl/wordpress/mixupmapper/}, head to the section entitled ``Additional data to the manuscript'' and download the files {\tt Stranger.zip}, {\tt Stranger-CHB+JPT.zip}, {\tt Stranger-CEU.zip}, and {\tt Stranger-YRI.zip}. For this document, this was done on 15/06/2012.

\begin{itemize}
\item From {\tt Stranger.zip} extract the file {\tt IlluminaExpressionDataOriginalWithDuplicates.txt}.
\item From {\tt Stranger-CEU.zip} extract the file {\tt /eQTLMapping-Uncorrected/eQTLProbesFDR0.05.txt} and rename it {\tt eQTLCEU.txt}.
\item From {\tt Stranger-CEU.zip} extract the file {\tt /Mix-up-Analysis-Uncorrected/SuggestedCouplings.txt} and rename it {\tt SuggCoupCEU.txt}.
\item From {\tt Stranger-CHB+JPT.zip} extract the file {\tt /eQTLMapping-Uncorrected/eQTLProbesFDR0.05.txt} and rename it {\tt eQTLCHBJPT.txt}.
\item From {\tt Stranger-CHB+JPT.zip} extract the file {\tt  /Mix-up-Analysis-Uncorrected/SuggestedCouplings.txt} and rename it {\tt SuggCoupCHBJPT.txt}.
\item From {\tt Stranger-YRI.zip} extract the file {\tt /eQTLMapping-Uncorrected/eQTLProbesFDR0.05.txt} and rename it {\tt eQTLYRI.txt}.
\item From {\tt Stranger-YRI.zip} extract the file {\tt /Mix-up-Analysis-Uncorrected/SuggestedCouplings.txt} and rename it {\tt SuggCoupYRI.txt}.
\end{itemize}

Note the suggested couplings for YRI naturally don't include the mixed up case (NA18515), so this shall have to be added later.

\section{Load required packages}

<<loadlibs,eval=TRUE>>=
library(compiler)
@

\section{Expression Matrices}


We now use these files to generate the expression matrices that BADGER will consider. First load in the data

<<LoadfullExpressionMatrices,eval=TRUE>>=
FullEXP<-read.table("IlluminaExpressionDataOriginalWithDuplicates.txt",header=T,as.is=T)
@

Now note that there are some issues with one of the NA10856 arrays, which is apparently a duplicate of a NA18503 array. The GSM-indexed files on GEO are not replicates, so it is not clear why this happens. In any case, keep it in mind as it explains one of the mismatches that we see later.

<<Look at replicate,eval=TRUE>>=
# evidence of problems in matrix
colnames(FullEXP)[1814]
FullEXP[1:10,1814]
colnames(FullEXP)[1752]
FullEXP[1:10,1752]
@

There are a bunch of other arrays that are duplicates, and we shall remove these now.

<<RemoveDuplicatearrays,eval=TRUE>>=
## remove duplicates
temp<-FullEXP[,-(1:9)]
tempcor<-(cor(temp[1:20,]))
diag(tempcor)<-0
FullEXP<-FullEXP[-(row(tempcor)[tempcor==1])[1:685]]
@

Now produce three expression matrices (one for CEU, one for YRI and one for CHB and JPT combined.)

<<GenerateExpressionMatrices,eval=TRUE>>=
YRIeQTLs<-read.table("eQTLYRI.txt",header=T,as.is=T)
YRIEXP<-FullEXP[match(YRIeQTLs$ProbeName,FullEXP[,1]),]
YRIEXP<-YRIEXP[,-(1:9)]
YRIEXP<-as.matrix(YRIEXP)
YRIsamps<-read.table("SuggCoupYRI.txt",header=F,as.is=T)
YRIEXPNames<-sapply(colnames(YRIEXP),function(x){unlist(strsplit(as.character(x),"_"))[2]})
colnames(YRIEXP)<-YRIEXPNames
YRIEXP<-YRIEXP[,YRIEXPNames %in% c("NA18515",YRIsamps[,1])]
YRIEXPNames<-colnames(YRIEXP)
rownames(YRIEXP)<-YRIeQTLs$ProbeName

CEUeQTLs<-read.table("eQTLCEU.txt",header=T,as.is=T)
CEUEXP<-FullEXP[match(CEUeQTLs$ProbeName,FullEXP[,1]),]
CEUEXP<-CEUEXP[,-(1:9)]
CEUEXP<-as.matrix(CEUEXP)
CEUEXPNames<-sapply(colnames(CEUEXP),function(x){unlist(strsplit(as.character(x),"_"))[2]})
colnames(CEUEXP)<-CEUEXPNames
CEUsamps<-read.table("SuggCoupCEU.txt",header=F,as.is=T)
CEUEXP<-CEUEXP[,CEUEXPNames %in% CEUsamps[,1]]
CEUEXPNames<-colnames(CEUEXP)
rownames(CEUEXP)<-CEUeQTLs$ProbeName

CHBJPTeQTLs<-read.table("eQTLCHBJPT.txt",header=T,as.is=T)
CHBJPTEXP<-FullEXP[match(CHBJPTeQTLs$ProbeName,FullEXP[,1]),]
CHBJPTEXP<-CHBJPTEXP[,-(1:9)]
CHBJPTEXP<-as.matrix(CHBJPTEXP)
CHBJPTEXPNames<-sapply(colnames(CHBJPTEXP),function(x){unlist(strsplit(as.character(x),"_"))[2]})
colnames(CHBJPTEXP)<-CHBJPTEXPNames
CHBJPTsamps<-read.table("SuggCoupCHBJPT.txt",header=F,as.is=T)
CHBJPTEXP<-CHBJPTEXP[,CHBJPTEXPNames %in% CHBJPTsamps[,1]]
CHBJPTEXPNames<-colnames(CHBJPTEXP)
rownames(CHBJPTEXP)<-CHBJPTeQTLs$ProbeName
@


\section{SNP Matrices}

The SNP matrices from Westra et al are in a bespoke format, and not easy with which to work. Instead we download the SNPs from the hapmap Biomart (This occurred on the 10th [YRI] and 17th of June [CEU, JPT, CHB]) at http://hapmap.ncbi.nlm.nih.gov/biomart/martview/. Note that there are individuals with many missing values, for which we shall have to make some adjustments. Also note that the minor allele frequency is quite low in many of the SNPs. 

The list of eQTLs contains multiple entries for the same SNP on occasions. In a `real' analysis we would recommend avoiding this. Similarly, we would recommend sticking to the autosomal chromosomes. However, for this illustration we proceed. When defining the eQTL relationships, one would also have to be careful to take into account the family structures.

<<PrepareSNPmatrices,eval=FALSE>>=

YRISNPs<-read.delim("YRISNPdata.txt",as.is=T) 
YRISNPMAT<-matrix(NA,nrow=634,ncol=176) 
colnames(YRISNPMAT)<-unlist(strsplit(YRISNPs[1,4]," "))
for(i in 1:634){ 
  YRISNPMAT[i,]<-unlist(strsplit(YRISNPs[i,5]," ")) 
  } 
YRISNPMAT[YRISNPMAT=="NN"]<-NA
for(i in 1:634){ 
  YRISNPMAT[i,]<-as.numeric(as.factor(YRISNPMAT[i,])) 
  } #We have 29 SNPs used in two eQTL relationships 
YRISNPMAT<-YRISNPMAT[match(YRIeQTLs[,4],YRISNPs[,2]),]
YRISNPMAT<-YRISNPMAT[,colnames(YRISNPMAT) %in% YRIEXPNames] 
for(i in 1:dim(YRISNPMAT)[1]){ 
  for(j in 1:dim(YRISNPMAT)[2]){ 
    YRISNPMAT[i,j]<-as.numeric(as.character(YRISNPMAT[i,j])) 
    }
  }
mode(YRISNPMAT)<-"numeric" 

CEUSNPs<-read.delim("CEUSNPdata.txt",as.is=T)
CEUSNPMAT<-matrix(NA,nrow=875,ncol=174) 
colnames(CEUSNPMAT)<-unlist(strsplit(CEUSNPs[1,3]," "))
for(i in 1:875){ 
  CEUSNPMAT[i,]<-unlist(strsplit(CEUSNPs[i,4]," ")) 
  } 
CEUSNPMAT[CEUSNPMAT=="NN"]<-NA
for(i in 1:875){ 
  CEUSNPMAT[i,]<-as.numeric(as.factor(CEUSNPMAT[i,])) 
  } #We have 28 SNPs used in twoeQTL relationships 
CEUSNPMAT<-CEUSNPMAT[match(CEUeQTLs[,4],CEUSNPs[,2]),]
CEUSNPMAT<-CEUSNPMAT[,colnames(CEUSNPMAT) %in% CEUEXPNames] 
for(i in 1:dim(CEUSNPMAT)[1]){ 
  for(j in 1:dim(CEUSNPMAT)[2]){ 
    CEUSNPMAT[i,j]<-as.numeric(as.character(CEUSNPMAT[i,j])) 
    }
  }
mode(CEUSNPMAT)<-"numeric"

CHBJPTSNPs<-read.delim("CHBJPTSNPdata.txt",as.is=T) # from hapmap biomart
CHBJPTSNPMAT<-matrix(NA,nrow=1437,ncol=175)
colnames(CHBJPTSNPMAT)<-c(unlist(strsplit(CHBJPTSNPs[1,3]," ")),unlist(strsplit(CHBJPTSNPs[2,3]," "))) 
for(i in 1:1437){ 
  CHBJPTSNPMAT[i,1:86]<-unlist(strsplit(CHBJPTSNPs[2*i-1,4]," "))
  CHBJPTSNPMAT[i,87:175]<-unlist(strsplit(CHBJPTSNPs[2*i,4]," ")) 
  }
CHBJPTSNPMAT[CHBJPTSNPMAT=="NN"]<-NA 
for(i in 1:1437){
  CHBJPTSNPMAT[i,]<-as.numeric(as.factor(CHBJPTSNPMAT[i,])) 
  } #We have 74 SNPs used in two eQTL relationships 
CHBJPTSNPMAT<-CHBJPTSNPMAT[match(CHBJPTeQTLs[,4],CHBJPTSNPs[seq(1,2873,2),2]),]
CHBJPTSNPMAT<-CHBJPTSNPMAT[,colnames(CHBJPTSNPMAT) %in% CHBJPTEXPNames] 
for(i in 1:dim(CHBJPTSNPMAT)[1]){ 
  for(j in 1:dim(CHBJPTSNPMAT)[2]){
    CHBJPTSNPMAT[i,j]<-as.numeric(as.character(CHBJPTSNPMAT[i,j])) 
    }
  }
mode(CHBJPTSNPMAT)<-"numeric"
@

Rather than processing the files, we will just load in some we prepared earlier, along with family id information.

<<loadSNPs,>>=
load("SNPMatrices.rda")
@


\section{BADGER functions}

Once the BADGER package is available, it will be simpler to load that. Until then, we define the functions we wish to use.

<<LoadBADGERFunctions,>>=
BADGERpredSNP<-function(MATEXP,MATSNP,BADGEREXP){
if(is.null(BADGEREXP)){BADGEREXP<-MATEXP}
  preds<-matrix(NA,nrow=nrow(BADGEREXP),ncol=ncol(BADGEREXP))
  for(i in 1:(nrow(MATEXP))){
		#cat(i," ")
		if(sum(MATSNP[i,]==1,na.rm=T)>2){dens1<-density((MATEXP)[i,which(MATSNP[i,]==1)],na.rm=T)}
		if(sum(MATSNP[i,]==2,na.rm=T)>2){dens2<-density((MATEXP)[i,which(MATSNP[i,]==2)],na.rm=T)}
		if(sum(MATSNP[i,]==3,na.rm=T)>2){dens3<-density((MATEXP)[i,which(MATSNP[i,]==3)],na.rm=T)}
		for(j in 1:(ncol(BADGEREXP))){
			useval<-BADGEREXP[i,j]
			if(is.na(useval)){useval<-mean(MATEXP[i,],na.rm=T)}
			pred1<-0
			pred2<-0
			pred3<-0
			if(sum(MATSNP[i,]==1,na.rm=T)>2){pred1<-dens1$y[which.min(abs(dens1$x-useval))]}
			if(sum(MATSNP[i,]==2,na.rm=T)>2){pred2<-dens2$y[which.min(abs(dens2$x-useval))]}
			if(sum(MATSNP[i,]==3,na.rm=T)>2){pred3<-dens3$y[which.min(abs(dens3$x-useval))]}
			predsum<-pred1+pred2+pred3
			pred1<-pred1/predsum
			pred2<-pred2/predsum
			pred3<-pred3/predsum
			preds[i,j]<-(pred1+2*pred2+3*pred3)
		}
	}
	colnames(preds)<-colnames(BADGEREXP)
	return(preds)
}
B.predSNP<-cmpfun(BADGERpredSNP)

BADGERmatchScores<-function(predictedSNP,BADGERSNP,useEQTL=NULL){
  if(is.null(useEQTL)){useEQTL<-1:(nrow(BADGERSNP))}
	matchscore<-matrix(NA,nrow=ncol(predictedSNP),ncol=ncol(BADGERSNP))
		for(pred in 1:ncol(predictedSNP)){
			for(obs in 1:ncol(BADGERSNP)){
				matchscore[pred,obs]<-sum((predictedSNP[useEQTL,pred]-
				as.numeric(BADGERSNP[useEQTL,obs]))^2,na.rm=T)
			}
		}
	return(matchscore)
	}
B.MS<-cmpfun(BADGERmatchScores)

QTLres<-function(predictedMATSNP,MATSNP){
  matchscore<-rep(NA,nrow(MATSNP))
		for(EQTL in 1:nrow(MATSNP)){
			matchscore[EQTL]<-sum((predictedMATSNP[EQTL,]
                             -as.numeric(MATSNP[EQTL,]))^2,na.rm=T)
		}
	return(matchscore)
	}
B.RES<-cmpfun(QTLres)
@


\section{Perform basic BADGER analysis}

For each population, we predict the genotype for each expression value.The sum of squared residual values shows a definite multi-modality, and 25 seems a fairly natural cutoff by which to filter the eQTLs to use in generating the BADGER score..

<<BADGERtheData, fig=TRUE>>=
YRIpredSNP<-B.predSNP(YRIEXP[,match(colnames(YRISNPMAT),YRIEXPNames)],YRISNPMAT,YRIEXP)
CEUpredSNP<-B.predSNP(CEUEXP[,match(colnames(CEUSNPMAT),CEUEXPNames)],CEUSNPMAT,CEUEXP)
CHBJPTpredSNP<-B.predSNP(CHBJPTEXP[,match(colnames(CHBJPTSNPMAT),CHBJPTEXPNames)],CHBJPTSNPMAT,
CHBJPTEXP)

YRIeQTLres<-B.RES(YRIpredSNP[,match(colnames(YRISNPMAT),YRIEXPNames)],YRISNPMAT)
CEUeQTLres<-B.RES(CEUpredSNP[,match(colnames(CEUSNPMAT),CEUEXPNames)],CEUSNPMAT)
CHBJPTeQTLres<-B.RES(CHBJPTpredSNP[,match(colnames(CHBJPTSNPMAT),CHBJPTEXPNames)],CHBJPTSNPMAT)

hist(YRIeQTLres,xlab="residual sum of squares for predicted and observed B-allele counts",ylab="number of eQTLs")

YRIMS<-B.MS(YRIpredSNP,YRISNPMAT,which(YRIeQTLres<25))
CEUMS<-B.MS(CEUpredSNP,CEUSNPMAT,which(CEUeQTLres<25))
CHBMS<-B.MS(CHBJPTpredSNP,CHBJPTSNPMAT,which(CHBJPTeQTLres<25))
@

Now we get rid of the values associated with the samples that have virtually no SNP info, as these are unreliable. Then identify the problematic samples (those for which the sample ID in the expression array does not match the sample ID in the best matching genotype array).

<<Callproblems,>>=
YRIMScens<-YRIMS 
YRIMScens[,which(apply(is.na(YRISNPMAT),2,sum)==658)]<-NA 
CEUMScens<-CEUMS
CEUMScens[,which(apply(is.na(CEUSNPMAT),2,sum)>890)]<-NA 
CHBMScens<-CHBMS
CHBMScens[,which(apply(is.na(CHBJPTSNPMAT),2,sum)>1000)]<-NA

YRIMScheck<-rep(0,417) 
for(i in 1:417){
YRIMScheck[i]<-colnames(YRISNPMAT)[which.min(YRIMScens[i,])]
} 
YRIMScheck[YRIEXPNames %in% colnames(YRISNPMAT)[which(apply(is.na(YRISNPMAT),2,sum)==658)]]<-NA 
YRIEXPNames[which(YRIMScheck!=YRIEXPNames)]

CEUMScheck<-rep(0,395) 
for(i in 1:395){
CEUMScheck[i]<-colnames(CEUSNPMAT)[which.min(CEUMScens[i,])]} 
CEUMScheck[CEUEXPNames %in% colnames(CEUSNPMAT)[which(apply(is.na(CEUSNPMAT),2,sum)>890)]]<-NA 
CEUEXPNames[which(CEUMScheck!=CEUEXPNames)]

CHBMScheck<-rep(0,423) 
for(i in 1:423){
CHBMScheck[i]<-colnames(CHBJPTSNPMAT)[which.min(CHBMScens[i,])]} 
CHBMScheck[CHBJPTEXPNames %in%colnames(CHBJPTSNPMAT)[which(apply(is.na(CHBJPTSNPMAT),2,sum)>1400)]]<-NA
CHBJPTEXPNames[which(CHBMScheck!=CHBJPTEXPNames)]
@

\section{Resolve the problem with the YRI sample}

If we look at the genotype array that matches best to the expression arrays associated with NA18515, then we see that it is associated with NA18853 for all replicate expression arrays. This is also the case for the genotype arrays matching best to the expression arrays associated with NA18853. 

When we look at the expression arrays matching best to the genotype array associated with NA18515, we see that the best matches are associated with NA18516 and NA18517 (the parents of NA18515). The matches are not great though. No more than one would expect for close relatives, so we can begin to suspect that the Genotype array is correct for NA18515, but that the expression arrays are actually NA18853 or a close relative. Indeed we can confirm that the genotype array for NA18515 is correctly annotated for sample, as the genotype comparison with the arrays for NA18516 and NA18517 confirm the relationship.

<<YRIresolve, fig=TRUE>>=
par(mfrow=c(2,2))
hist(YRIMScens[which(YRIEXPNames=="NA18515"),],breaks=seq(40,170,10),col="grey50",ylim=c(0,50),main=
"matching for NA18515 expression",xlab="SNP Array BADGER scores")
hist(YRIMScens[which(YRIEXPNames=="NA18515"),c(10:12,17:18)],add=T,col="pink",breaks=seq(40,170,10)) 
hist(YRIMScens[which(YRIEXPNames=="NA18515"),c(10:12,17)],add=T,col="red",breaks=seq(40,170,10))
hist(YRIMScens[which(YRIEXPNames=="NA18515"),10:12],add=T,col="cyan",breaks=seq(40,170,10))
hist(YRIMScens[which(YRIEXPNames=="NA18515"),11:12],add=T,col="darkblue",breaks=seq(40,170,10))
hist(YRIMScens[which(YRIEXPNames=="NA18515"),12],add=T,col="blue",breaks=seq(40,170,10))
legend(40,45,legend=c("NA18515","NA18516","NA18517","NA18853","NA18854"),fill=c("cyan","darkblue","blue","red","pink"))

hist(YRIMScens[which(YRIEXPNames=="NA18853"),],breaks=seq(40,170,10),col="grey50",ylim=c(0,50),main=
"matching for NA18853 expression",xlab="SNP Array BADGER scores")
hist(YRIMScens[which(YRIEXPNames=="NA18853"),c(10:12,17:18)],add=T,col="pink",breaks=seq(40,170,10)) 
hist(YRIMScens[which(YRIEXPNames=="NA18853"),c(10:12,17)],add=T,col="red",breaks=seq(40,170,10))
hist(YRIMScens[which(YRIEXPNames=="NA18853"),10:12],add=T,col="cyan",breaks=seq(40,170,10))
hist(YRIMScens[which(YRIEXPNames=="NA18853"),11:12],add=T,col="darkblue",breaks=seq(40,170,10))
hist(YRIMScens[which(YRIEXPNames=="NA18853"),12],add=T,col="blue",breaks=seq(40,170,10))

hist(YRIMScens[,10],breaks=seq(40,170,10),col="grey50",ylim=c(0,50),main="matching for NA18515
genotype",xlab="Expression Array BADGER scores") 
hist(YRIMScens[which(YRIEXPNames %in%
c("NA18515","NA18516","NA18517","NA18853","NA18854")),10],add=T,col="pink",breaks=seq(40,170,10))
hist(YRIMScens[which(YRIEXPNames %in%
c("NA18515","NA18516","NA18517","NA18853")),10],add=T,col="red",breaks=seq(40,170,10))
hist(YRIMScens[which(YRIEXPNames %in%
c("NA18515","NA18516","NA18517")),10],add=T,col="cyan",breaks=seq(40,170,10))
hist(YRIMScens[which(YRIEXPNames %in%
c("NA18516","NA18517")),10],add=T,col="darkblue",breaks=seq(40,170,10))
hist(YRIMScens[which(YRIEXPNames %in% c("NA18517")),10],add=T,col="blue",breaks=seq(40,170,10))

hist(YRIMScens[,17],breaks=seq(40,170,10),col="grey50",ylim=c(0,50),main="matching for NA18853
genotype",xlab="Expression Array BADGER scores") 
hist(YRIMScens[which(YRIEXPNames %in%
c("NA18515","NA18516","NA18517","NA18853","NA18854")),17],add=T,col="pink",breaks=seq(40,170,10))
hist(YRIMScens[which(YRIEXPNames %in%
c("NA18515","NA18516","NA18517","NA18853")),17],add=T,col="red",breaks=seq(40,170,10))
hist(YRIMScens[which(YRIEXPNames %in%
c("NA18515","NA18516","NA18517")),17],add=T,col="cyan",breaks=seq(40,170,10))
hist(YRIMScens[which(YRIEXPNames %in%
c("NA18516","NA18517")),17],add=T,col="darkblue",breaks=seq(40,170,10))
hist(YRIMScens[which(YRIEXPNames %in% c("NA18517")),17],add=T,col="blue",breaks=seq(40,170,10))
@


\section{Close relatives, and their ability to throw BADGER.}

While, on average, the match to a close relative is not as good as is the match to the correct ID, it is the case that a) the range of scores associated with close relatives encompasses the range seen for the correct sample IDs and b) that in the absence of a correct sample, the relative may appear to be an outlyingly good match and lead to a mismatch.

<<RelativeEffect, fig=TRUE>>=
par(mfrow=c(2,1))
CEUmatchlevel<-matrix(0,nrow=395,ncol=90)
for(f in 1:90){
tempnames1<-colnames(CEUSNPMAT)[f]
parpeds<-HMFAMFull[match(tempnames1,HMFAMFull[,1]),4:5]
if(!all(parpeds==0)){
tempfn<-HMFAMFull[match(tempnames1,HMFAMFull[,1]),2]
tempuse<-which((HMFAMFull[,2]==tempfn)&(HMFAMFull[,3] %in% parpeds))
tempnames2<-c(HMFAMFull[tempuse,1],tempnames1)
CEUmatchlevel[(CEUEXPNames %in% tempnames2),colnames(CEUSNPMAT) %in% tempnames2]<-1
}
CEUmatchlevel[(CEUEXPNames %in% tempnames1),colnames(CEUSNPMAT) %in% tempnames1]<-2
}
CEUmatchlevel[338,]<-NA
boxplot(as.vector(CEUMScens)~as.vector(CEUmatchlevel),names=c("unrelated","close\nrelative","correct\nsample"),ylab="BADGER score",main="CEU")


YRImatchlevel<-matrix(0,nrow=417,ncol=90)
for(f in 1:90){
tempnames1<-colnames(YRISNPMAT)[f]
parpeds<-HMFAMFull[match(tempnames1,HMFAMFull[,1]),4:5]
if(!all(parpeds==0)){
tempfn<-HMFAMFull[match(tempnames1,HMFAMFull[,1]),2]
tempuse<-which((HMFAMFull[,2]==tempfn)&(HMFAMFull[,3] %in% parpeds))
tempnames2<-c(HMFAMFull[tempuse,1],tempnames1)
YRImatchlevel[(YRIEXPNames %in% tempnames2),colnames(YRISNPMAT) %in% tempnames2]<-1
}
YRImatchlevel[(YRIEXPNames %in% tempnames1),colnames(YRISNPMAT) %in% tempnames1]<-2
}
YRImatchlevel[310:313,]<-NA
boxplot(as.vector(YRIMScens)~as.vector(YRImatchlevel),names=c("unrelated","close\nrelative","correct\nsample"),ylab="BADGER score",main="YRI")
@

\section{Simulation Exercise.}

We run a series of simulations for the CHB+JPT populations. In each of these, a number of sample IDs will be switched in the genotype matrix, and BADGER will attempt to resolve them. The eQTLs we are considering were defined from the data set by Westra et al., so this is a bit of a cheat, but in contrast, and for the purposes of automation, the methods for calling switches in the population are primative.


<<Simulation,>>=
set.seed(23111963)
myunrescount<-matrix(ncol=5,nrow=20)
myresoutput<-matrix(ncol=5,nrow=20)
for(indexi in c(1:20)){
# for full simulation, replace with ``for(indexi in 1:20){''
  for(indexj in 1:5){
# for full simulation, replace with ``for(indexj in 1:5){''
itercount<-0
cat(indexi,"\t",indexj,"\n")
mixupnum<-indexi*4
mixups<-sample(which((apply(is.na(CHBJPTSNPMAT),2,sum)<1400)),mixupnum)


resolved<-F
needsiter<-T

simSNPMAT<-CHBJPTSNPMAT
for(i in 1:(mixupnum/2)){
simSNPMAT[,mixups[2*i-1]]<-CHBJPTSNPMAT[,mixups[2*i]]
simSNPMAT[,mixups[2*i]]<-CHBJPTSNPMAT[,mixups[2*i-1]]
}

colnames(simSNPMAT)<-colnames(CHBJPTSNPMAT)

while(needsiter){

cat(itercount,"\t")
cat(sum(apply(CHBJPTSNPMAT==simSNPMAT,2,all,na.rm=T)),"\t")
itercount<-itercount+1
simpredSNP<-B.predSNP(CHBJPTEXP[,match(colnames(simSNPMAT),CHBJPTEXPNames)],simSNPMAT,
CHBJPTEXP)
simeQTLres<-B.RES(simpredSNP[,match(colnames(simSNPMAT),CHBJPTEXPNames)],simSNPMAT)

#reslim<-max(sort(simeQTLres)[201],30)

simMS<-B.MS(simpredSNP,simSNPMAT,which(simeQTLres<35))
simMScens<-simMS
simMScens[,which(apply(is.na(simSNPMAT),2,sum)>1000)]<-NA

simMScheck<-rep(0,423) 
for(i in 1:423){
simMScheck[i]<-colnames(simSNPMAT)[which.min(simMScens[i,])]} 
simMScheck[CHBJPTEXPNames %in% colnames(simSNPMAT)[which(apply(is.na(simSNPMAT),2,sum)>1400)]]<-NA

#table(simMScheck[which(simMScheck!=CHBEXPNames)],CHBEXPNames[which(simMScheck!=CHBEXPNames)])

conslist<-unique(c(simMScheck[which(simMScheck!=CHBJPTEXPNames)],CHBJPTEXPNames[which(simMScheck!=CHBJPTEXPNames)]))
stomplist<-NULL
temp<-simSNPMAT
madeswitch<-F
for(i in conslist){
  potswitch<-unique(c(CHBJPTEXPNames[which(simMScheck==i)],simMScheck[which(CHBJPTEXPNames==i)]))
	if(!(i %in% stomplist)){
	if(length(potswitch)==1){
	if(!(potswitch %in% stomplist)){	
		if(potswitch!=i){
			simSNPMAT[,match(i,colnames(temp))]<-temp[,match(potswitch,colnames(temp))]
			simSNPMAT[,match(potswitch,colnames(temp))]<-temp[,match(i,colnames(temp))]
			#cat(i,potswitch,"\n")
			madeswitch<-T
			stomplist<-c(stomplist,i,potswitch)
		}
	}}}
}
cat(stomplist,"\n")
colnames(simSNPMAT)<-colnames(CHBJPTSNPMAT)
if(!madeswitch){needsiter<-F}
if(itercount>30){needsiter<-F}
if(all(simSNPMAT==CHBJPTSNPMAT,na.rm=T)){
resolved=T}
#cat("madeswitch",madeswitch,"\n")
#cat("needsiter",needsiter,"\n")
}

myresoutput[indexi,indexj]<-itercount
myunrescount[indexi,indexj]<-90-sum(apply(CHBJPTSNPMAT==simSNPMAT,2,all,na.rm=T))
}}
myresoutput
myunrescount
@

And now plot those results
<<SimulationFigure,eval=T,fig=T>>=
par(mar=c(5.1,4.1,1.1,4.1))
plot(1-apply(myunrescount,1,sum,na.rm=T)/seq(20,400,20),axes=F,xlab="number of samples switched",ylab="proportion of switches corrected",main="",pch=16,type="b",ylim=c(0,1))
points(apply(myresoutput,1,median,na.rm=T)/12,pch=16,col="red",type="b")
axis(1,at=1:20,labels=seq(4,80,4),las=2)
axis(2,at=seq(0,1,0.2),las=2)
axis(4,at=seq(0,1,1/6),labels=seq(0,12,2),las=2)
mtext("median number of iterations taken",side=4,line=2)
box()
@


\end{document}
